# Supplementary material for: Stability of the Virome in Lab- and Field-Collected Aedes albopictus Mosquitoes across Different Developmental Stages and Possible Core Viruses in the Publicly Available Virome Data of Aedes Mosquitoes
Source: mSystems. 2020 Sep 29;5(5):e00640-20. doi: 10.1128/mSystems.00640-20 (PMC7527137; doi:10.1128/mSystems.00640-20)
Supplement: TABLE S5 [file mSystems.00640-20-st005.csv]

	China-Field	China-Lab	Kenya	Thailand	Guadeloupe	Australia	Puerto Rico	USA	rowsum
Aedes aegypti totivirus	1	1	1	1	1	1	1	0	7
Chuvirus Mos8Chu0	1	1	1	1	1	1	1	0	7
Phasi Charoen-like phasivirus	1	1	1	1	1	1	1	0	7
Whidbey virus	1	1	1	1	1	1	1	0	7
Wuhan Mosquito Virus 6	1	1	1	1	1	1	1	0	7
Australian Anopheles totivirus	1	1	1	1	1	1	0	0	6
Hubei odonate virus 15	1	1	1	0	1	1	0	1	6
Kaiowa virus	1	1	1	1	1	1	0	0	6
Aedes aegypti anphevirus	0	1	1	1	1	0	1	0	5
Aedes anphevirus	1	0	1	1	1	1	0	0	5
Bombus-associated virus Vir2	1	0	1	1	1	1	0	0	5
Cell fusing agent virus	0	1	1	1	1	1	0	0	5
Guadeloupe mosquito quaranja-like virus 1	0	0	1	1	1	1	1	0	5
Guadeloupe mosquito virus	1	0	1	1	1	0	1	0	5
Humaita-Tubiacanga virus	1	0	1	0	1	1	1	0	5
Kamiti River virus	1	1	1	0	1	1	0	0	5
Ohlsdorf virus	0	1	1	1	1	1	0	0	5
Trichoplusia ni TED virus	1	1	0	1	1	1	0	0	5
Wuhan mosquito orthophasmavirus 2	1	1	0	1	1	1	0	0	5
Wuhan Mosquito Virus 4	1	0	1	1	1	1	0	0	5
Aedes aegypti toti-like virus	0	0	1	1	1	1	0	0	4
Chaq virus	1	0	1	1	0	0	1	0	4
Culex Bunya-like virus	1	0	1	0	0	1	1	0	4
Culex mononega-like virus 2	1	1	1	0	0	1	0	0	4
Culex rhabdo-like virus	0	1	1	1	1	0	0	0	4
Guadeloupe mosquito mononega-like virus	1	1	0	0	0	1	0	1	4
Hubei rhabdo-like virus 1	1	0	1	0	1	1	0	0	4
Hubei virga-like virus 21	0	0	1	1	1	1	0	0	4
Menghai flavivirus	0	0	1	1	1	1	0	0	4
Salarivirus Mos8CM0	1	0	1	0	0	1	1	0	4
Xishuangbanna aedes flavivirus	0	0	1	1	1	1	0	0	4
Beihai partiti-like virus 2	0	0	1	0	0	1	1	0	3
Culex negev-like virus 1	1	0	1	0	0	0	1	0	3
Dengue virus	1	1	0	0	1	0	0	0	3
Hubei tetragnatha maxillosa virus 8	1	0	0	0	0	1	0	1	3
Liao ning virus	0	0	0	1	1	1	0	0	3
Shayang Fly Virus 1	1	0	0	0	1	1	0	0	3
Wilkie ophio-like virus 1	0	0	1	1	0	1	0	0	3
Wuhan Ant Virus	1	0	1	0	0	1	0	0	3
Yongsan bunyavirus 1	1	1	0	0	0	1	0	0	3
Yongsan tombus-like virus 1	1	1	1	0	0	0	0	0	3
Armigeres iflavirus	1	0	1	0	0	0	0	0	2
Beihai picorna-like virus 77	1	0	0	0	0	0	0	1	2
Bundaberg bee virus 1	1	0	1	0	0	0	0	0	2
Culex mosquito virus 1	1	0	1	0	0	0	0	0	2
Culex mosquito virus 6	1	0	1	0	0	0	0	0	2
Culex pipiens associated Tunisia virus	1	0	0	0	0	0	1	0	2
Ditton virus	1	0	1	0	0	0	0	0	2
Guadeloupe Culex tymo-like virus	1	0	1	0	0	0	0	0	2
Helianthus annuus alphaendornavirus	1	0	0	0	0	1	0	0	2
Hubei chryso-like virus 1	1	0	1	0	0	0	0	0	2
Hubei mosquito virus 2	1	0	1	0	0	0	0	0	2
Hubei partiti-like virus 19	1	0	1	0	0	0	0	0	2
Hubei partiti-like virus 22	1	0	1	0	0	0	0	0	2
Hubei virga-like virus 2	1	0	0	0	0	0	1	0	2
Hypsignathus monstrosus tombus-like virus 1	1	0	1	0	0	0	0	0	2
Murine leukemia virus	1	0	0	1	0	0	0	0	2
Partitivirus-like Culex mosquito virus	0	0	1	0	0	1	0	0	2
Sanxia water strider virus 16	1	0	1	0	0	0	0	0	2
Wilkie partiti-like virus 1	1	0	0	0	0	1	0	0	2
Wuhan insect virus 22	0	0	1	0	1	0	0	0	2
Aedes camptorhynchus negev-like virus	0	0	0	0	0	1	0	0	1
Aedes camptorhynchus reo-like virus	0	0	0	0	0	1	0	0	1
Anopheles C virus	0	0	1	0	0	0	0	0	1
Bee iflavirus 1	0	0	1	0	0	0	0	0	1
Beihai yingvirus	0	0	0	1	0	0	0	0	1
Broad bean wilt virus 2	0	1	0	0	0	0	0	0	1
Ceratocystis resinifera virus 1	0	0	0	0	0	1	0	0	1
Changjiang picorna-like virus 1	1	0	0	0	0	0	0	0	1
Culex densovirus	0	0	0	1	0	0	0	0	1
Culex mosquito virus 3	0	0	1	0	0	0	0	0	1
Culex Noda-like virus 1	1	0	0	0	0	0	0	0	1
Culex Tetra-like virus	1	0	0	0	0	0	0	0	1
Cumuto goukovirus	0	0	0	0	0	0	0	1	1
Diatom colony associated dsRNA virus 11	1	0	0	0	0	0	0	0	1
Ganda orthophasmavirus	0	0	0	0	0	0	0	1	1
Geranium carolinianum endornavirus	1	0	0	0	0	0	0	0	1
Hubei leech virus 4	1	0	0	0	0	0	0	0	1
Hubei mosquito virus 4	0	0	1	0	0	0	0	0	1
Hubei narna-like virus 18	0	0	0	0	0	0	0	1	1
Hubei picorna-like virus 18	1	0	0	0	0	0	0	0	1
Hubei picorna-like virus 48	1	0	0	0	0	0	0	0	1
Hubei reo-like virus 11	1	0	0	0	0	0	0	0	1
Hubei tombus-like virus 19	1	0	0	0	0	0	0	0	1
Leshenault partiti-like virus	0	0	0	0	0	1	0	0	1
Merida virus	1	0	0	0	0	0	0	0	1
Neofusicoccum parvum narnavirus 1	0	0	0	0	0	1	0	0	1
Nephila clavipes virus 6	1	0	0	0	0	0	0	0	1
Partitivirus-like 4	0	0	0	0	0	0	0	1	1
Penicillium citrinum ourmia-like virus 1	0	0	0	0	0	1	0	0	1
Penicillium roseopurpureum negative ssRNA virus 1	0	0	0	0	0	1	0	0	1
Perina nuda virus	1	0	0	0	0	0	0	0	1
Phaseolus vulgaris endornavirus 3	1	0	0	0	0	0	0	0	1
Phytophthora infestans RNA virus 2	0	0	0	0	0	1	0	0	1
Sanfarnavirus 3	1	0	0	0	0	0	0	0	1
Sarawak virus	1	0	0	0	0	0	0	0	1
Shinobi tetravirus	1	0	0	0	0	0	0	0	1
Shuangao chryso-like virus 1	1	0	0	0	0	0	0	0	1
Tanay virus	1	0	0	0	0	0	0	0	1
Trichoderma harzianum partitivirus 1	0	0	0	0	0	0	0	1	1
Wenzhou sobemo-like virus 4	1	0	0	0	0	0	0	0	1
Wilkie narna-like virus 1	0	0	0	0	0	1	0	0	1
Wilkie qin-like virus	0	0	0	0	0	1	0	0	1
Wuhan coneheads virus 1	0	0	1	0	0	0	0	0	1
Wuhan house centipede virus 9	1	0	0	0	0	0	0	0	1
Wuhan insect virus 13	0	0	1	0	0	0	0	0	1
Yichang insect goukovirus	0	0	0	0	0	0	0	1	1
Yongsan iflavirus 1	1	0	0	0	0	0	0	0	1
Yongsan negev-like virus 1	1	0	0	0	0	0	0	0	1
